# Supplementary material for: Developmental Milestones of Infancy and Associations with Later Childhood Neurodevelopmental Outcomes in the Adolescent Brain Cognitive Development (ABCD) Study
Source: Children (Basel). 2022 Sep 20;9(10):1424. doi: 10.3390/children9101424 (PMC9600325; doi:10.3390/children9101424)
Supplement: Supplementary file 1 [file children-09-01424-s001.zip]

Archive with 1 entries (1 files):
- Supplementary materials-ABCD-CHILDREN-proofread.pdf
